# Supplementary material for: Multimodal CustOmics: A unified and interpretable multi-task deep learning framework for multimodal integrative data analysis in oncology
Source: PLoS Comput Biol. 2025 Jun 17;21(6):e1013012. doi: 10.1371/journal.pcbi.1013012 (PMC12173418; doi:10.1371/journal.pcbi.1013012)
Supplement: S1 Table — Description of the TCGA datasets used in this study for classification and survival tasks. We show the number of patients available for each modality along with the censoring rate of the cohort (XLSX) [file pcbi.1013012.s001.xlsx]

## Sheet: Sheet 1
~	~	Missing	Mutations	CNV	RNAseq	Methylation	WSI	Overall
n	~	~	~	~	~	~	~	19188
program, n (\%)	TARGET	0	~	~	~	~	~	4666 (24.3)
~	TCGA	~	~	~	~	~	~	14522 (75.7)
sample\_type, n (\%)	Additional - New Primary	71	~	~	~	~	~	11 (0.1)
~	Additional Metastatic	~	~	~	~	~	~	2 (0.0)
~	Blood Derived Normal	~	~	~	~	~	~	2 (0.0)
~	Bone Marrow Normal	~	~	~	~	~	~	845 (4.4)
~	Buccal Cell Normal	~	~	~	~	~	~	5 (0.0)
~	FFPE Scrolls	~	~	~	~	~	~	10 (0.1)
~	Human Tumor Original Cells	~	~	~	~	~	~	2 (0.0)
~	Metastatic	~	~	~	~	~	~	411 (2.1)
~	Primary Blood Derived Cancer - Bone Marrow	~	~	~	~	~	~	1054 (5.5)
~	Primary Blood Derived Cancer - Peripheral Blood	~	~	~	~	~	~	616 (3.2)
~	Primary Tumor	~	~	~	~	~	~	13060 (68.3)
~	Recurrent Blood Derived Cancer - Bone Marrow	~	~	~	~	~	~	208 (1.1)
~	Recurrent Blood Derived Cancer - Peripheral Blood	~	~	~	~	~	~	14 (0.1)
~	Recurrent Tumor	~	~	~	~	~	~	103 (0.5)
~	Solid Tissue Normal	~	~	~	~	~	~	2774 (14.5)
project\_id, n (\%)	TARGET-ALL-P3	234	0	0	0	0	0	341 (1.8)
~	TARGET-AML	~	0	0	0	0	0	2029 (10.7)
~	TARGET-CCSK	~	0	0	0	0	0	19 (0.1)
~	TARGET-NBL	~	0	0	0	0	0	1109 (5.9)
~	TARGET-OS	~	0	0	0	0	0	288 (1.5)
~	TARGET-RT	~	0	0	0	0	0	61 (0.3)
~	TARGET-WT	~	0	0	0	0	0	789 (4.2)
~	TCGA-ACC	~	89	89	80	80	227	97 (0.5)
~	TCGA-BLCA	~	408	408	426	431	457	454 (2.4)
~	TCGA-BRCA	~	1082	1082	1179	881	1133	1283 (6.8)
~	TCGA-CESC	~	284	284	299	299	279	317 (1.7)
~	TCGA-CHOL	~	36	36	45	45	39	71 (0.4)
~	TCGA-COAD	~	442	442	436	335	459	571 (3.0)
~	TCGA-DLBC	~	47	47	46	47	44	52 (0.3)
~	TCGA-ESCA	~	184	184	197	201	158	251 (1.3)
~	TCGA-GBM	~	606	606	~	151	860	671 (3.5)
~	TCGA-HNSC	~	523	523	568	579	472	612 (3.2)
~	TCGA-KICH	~	65	65	89	65	121	184 (1.0)
~	TCGA-KIRC	~	532	532	587	478	519	985 (5.2)
~	TCGA-KIRP	~	284	284	321	316	300	381 (2.0)
~	TCGA-LAML	~	170	170	164	120	~	697 (3.7)
~	TCGA-LGG	~	528	528	525	529	844	538 (2.8)
~	TCGA-LIHC	~	372	372	419	424	379	469 (2.5)
~	TCGA-LUAD	~	508	508	541	482	541	877 (4.6)
~	TCGA-LUSC	~	490	490	511	399	512	765 (4.0)
~	TCGA-MESO	~	85	85	85	85	87	88 (0.5)
~	TCGA-OV	~	587	587	494	10	107	758 (4.0)
~	TCGA-PAAD	~	184	184	182	194	209	223 (1.2)
~	TCGA-PCPG	~	169	169	187	187	196	189 (1.0)
~	TCGA-PRAD	~	502	502	551	553	449	623 (3.3)
~	TCGA-READ	~	157	157	156	98	166	192 (1.0)
~	TCGA-SARC	~	261	261	260	266	600	290 (1.5)
~	TCGA-SKCM	~	458	458	439	461	475	477 (2.5)
~	TCGA-STAD	~	408	408	444	382	442	544 (2.9)
~	TCGA-TGCT	~	139	139	139	139	254	156 (0.8)
~	TCGA-THCA	~	511	511	572	570	519	615 (3.2)
~	TCGA-THYM	~	123	123	125	125	181	139 (0.7)
~	TCGA-UCEC	~	538	538	558	465	566	606 (3.2)
~	TCGA-UCS	~	54	54	55	55	91	63 (0.3)
~	TCGA-UVM	~	80	80	80	80	80	80 (0.4)
Age at Diagnosis in Years, mean (SD)	~	511	~	~	~	~	~	46.5 (26.0)
Gender, n (\%)	Female	450	~	~	~	~	~	9386 (48.9)
~	Male	~	~	~	~	~	~	9350 (48.7)
~	Unknown	~	~	~	~	~	~	1 (0.0)
~	not reported	~	~	~	~	~	~	5 (0.0)
