# Supplementary material for: Multimodal CustOmics: A unified and interpretable multi-task deep learning framework for multimodal integrative data analysis in oncology
Source: PLoS Comput Biol. 2025 Jun 17;21(6):e1013012. doi: 10.1371/journal.pcbi.1013012 (PMC12173418; doi:10.1371/journal.pcbi.1013012)
Supplement: S2 Table — Overview of the IALT cohort with details about the different clinical and molecular features involved. (XLSX) [file pcbi.1013012.s002.xlsx]

## Sheet: Sheet 1
~	~	Missing	Overall
n	~	~	544
Age., n (\%)	55-64	0	241 (44.3)
~	< 55	~	160 (29.4)
~	>=65	~	143 (26.3)
Sex., n (\%)	Female	0	114 (21.0)
~	Male	~	430 (79.0)
PS., n (\%)	0	0	276 (50.7)
~	1-2	~	268 (49.3)
Surgery., n (\%)	Lobectomy/Other	0	324 (59.6)
~	Pneumonectomy	~	220 (40.4)
T., n (\%)	T1	0	85 (15.6)
~	T2	~	340 (62.5)
~	T3/T4	~	119 (21.9)
N., n (\%)	N0	0	245 (45.0)
~	N1	~	166 (30.5)
~	N2	~	133 (24.4)
Arm., n (\%)	Chemotherapy	0	277 (50.9)
~	Control	~	267 (49.1)
Histology., n (\%)	Adenocarcinoma	0	186 (34.2)
~	Other	~	61 (11.2)
~	Squamous Cell Carcinoma	~	297 (54.6)
stime, mean (SD)	~	0	1608.7 (1052.5)
status, n (\%)	Alive	0	208 (38.2)
~	Dead	~	336 (61.8)
dfstime, mean (SD)	~	0	1016.8 (706.7)
dfs, n (\%)	Any event (relapse or death)	0	310 (57.0)
~	No event	~	234 (43.0)
dcause, n (\%)	Alive	0	271 (49.8)
~	Chemotherapy toxicity	~	2 (0.4)
~	Other	~	37 (6.8)
~	Progression	~	213 (39.2)
~	Unknown	~	21 (3.9)
tnfail, n (\%)	No	0	441 (81.1)
~	Yes	~	103 (18.9)
mfail, n (\%)	No	0	368 (67.6)
~	Yes	~	176 (32.4)
MAPD, mean (SD)	~	0	0.3 (0.1)
ndSNPQC, mean (SD)	~	0	23.5 (8.8)
