# Supplementary material for: Multimodal CustOmics: A unified and interpretable multi-task deep learning framework for multimodal integrative data analysis in oncology
Source: PLoS Comput Biol. 2025 Jun 17;21(6):e1013012. doi: 10.1371/journal.pcbi.1013012 (PMC12173418; doi:10.1371/journal.pcbi.1013012)
Supplement: S3 Table — Performance comparison between multiple combination of modalities for Multimodal CustOmics for the Pancancer classification task. The evaluation is done using the Area Under ROC-curve (AUC). (XLSX) [file pcbi.1013012.s003.xlsx]

## Sheet: Sheet 1
Omics Combinations	SNN	CustOmics
CNV	74.3 ± 3.0	75.1 ± 2.7
RNAseq	94.0 ± 2.6	96.0± 1.4
Methyl	81.1 ± 1.7	96.0± 1.4
CNV + RNAseq	94.3 ± 2.9	96.9 ± 0.8
CNV + Methyl	81.4 ± 1.8	85.7 ± 2.1
RNAseq + methyl	93.2 ± 1.0	97.3 ± 0.7
CNV + RNAseq + Methyl	94.1 ± 2.7	98.9 ± 1.4
