# Supplementary material for: Multimodal CustOmics: A unified and interpretable multi-task deep learning framework for multimodal integrative data analysis in oncology
Source: PLoS Comput Biol. 2025 Jun 17;21(6):e1013012. doi: 10.1371/journal.pcbi.1013012 (PMC12173418; doi:10.1371/journal.pcbi.1013012)
Supplement: S4 Table — Performance comparison between Multimodal CustOmics and the state of the art for classification tasks by replacing different model instances: a. Multi-Omics Ablation: CustOmics A1 replaces the multi-omics VAE with an SNN. b. Hypergraph Ablation: CustOmics A2 replaces the hypergraph encoder with a visual transformer and CustOmics A3 replaces the hypergraph represnetation with a regular graph embedding. c. Downstream Network Ablation: CustOmics A4 replaces the hierarchical mixture-of-experts approach with a regular mixture of experts network, CustOmics A5 replaces it with a transformer classifier. (XLSX) [file pcbi.1013012.s004.xlsx]

## Sheet: Sheet 1
Methods	PANCAN	BRCA	COAD	STAD
SNN (Multi-Omics)	94.1 ± 2.7	92.0 ± 3.3	79.2 ± 3.3	84.6 ± 3.3
CustOmics (Multi-Omics)	98.9 ± 1.4	98.3 ± 1.0	88.1 ± 1.9	{98.4 ± 1.2
DeepSets (WSI Only)	84.7 ± 3.3	68.6 ± 4.1	55.2 ± 4.3	58.9 ± 4.6
AttnMIL (WSI Only)	88.4 ± 2.0	71.2 ± 4.9	56.2 ± 4.4	61.4 ± 4.4
DeepAttnMISL (WSI Only)	89.8 ± 2.5	71.1 ± 3.3	55.7 ± 4.0	62.1 ± 4.5
MCAT (WSI Only)	90.4 ± 1.8	72.3 ± 3.3	61.7 ± 3.3	69.4 ± 3.5
SurvPATH (WSI Only)	89.7 ± 2.4	71.4 ± 3.6	60.2 ± 4.1	69.1 ± 3.2
CustOmics A1 (WSI Only)	85.1 ± 3.8	70.5 ± 5.5	57.7 ± 4.1	59.4 ± 4.4
CustOmics A2 (WSI Only)	90.4 ± 1.8	72.3 ± 3.3	61.7 ± 3.3	69.4 ± 3.5
CustOmics A3 (WSI Only)	88.7 ± 1.2	69.4 ± 3.6	55.1 ± 3.5	61.9 ± 5.0
CustOmics A4 (WSI Only)	89.4 ± 2.1	71.0 ± 3.3	58.8 ± 3.3	67.2 ± 3.7
CustOmics A5 (WSI Only)	87.1 ± 1.9	70.4 ± 3.6	55.2 ± 3.9	66.4 ± 4.1
DeepSets (WSI + Multi-Omics)	96.7 ± 1.5	84.9 ± 2.0	58.6 ± 2.2	67.1 ± 2.7
AttnMIL (WSI + Multi-Omics)	97.1 ± 1.2	86.6 ± 2.1	60.0 ± 2.5	69.4 ± 2.7
DeepAttnMISL (WSI + Multi-Omics)	97.8 ± 1.1	88.3 ± 2.7	65.4 ± 2.7	66.6 ± 2.2
MCAT (WSI + Multi-Omics)	98.9 ± 1.1	95.4 ± 2.0	93.3 ± 1.2	88.7 ± 2.3
SurvPATH (WSI + Multi-Omics)	98.1 ± 1.7	94.8 ± 2.2	93.5 ± 1.1	87.9 ± 2.1
CustOmics A1 (WSI + Multi-Omics)	96.1 ± 1.7	85.2 ± 2.4	59.5 ± 1.9	67.7 ± 2.9
CustOmics A2 (WSI + Multi-Omics)	99.0 ± 1.3	98.4 ± 2.2	94.1 ± 1.2	95.3 ± 2.4
CustOmics A3 (WSI + Multi-Omics)	99.9 ± 1.1	98.2 ± 2.5	93.9 ± 1.9	94.1 ± 2.7
CustOmics A4 (WSI + Multi-Omics)	99.4 ± 0.8	98.0 ± 1.2	94.2 ± 1.1	96.1 ± 2.2
CustOmics A5 (WSI + Multi-Omics)	98.5 ± 1.9	97.3 ± 3.4	93.8 ± 2.0	94.2 ± 2.9
