# Supplementary material for: Multimodal CustOmics: A unified and interpretable multi-task deep learning framework for multimodal integrative data analysis in oncology
Source: PLoS Comput Biol. 2025 Jun 17;21(6):e1013012. doi: 10.1371/journal.pcbi.1013012 (PMC12173418; doi:10.1371/journal.pcbi.1013012)
Supplement: S5 Table — Multimodal CustOmics’ classification perfomances across all tasks for multiple gene sets. (XLSX) [file pcbi.1013012.s005.xlsx]

## Sheet: Sheet 1
Methods	PANCAN	BRCA	COAD	STAD
Hallmarks	99.5 ± 0.9	98.7 ± 1.1	94.7 ± 1.0	96.3 ± 2.4
Oncologic Signatures	99.5 ± 1.1	98.1 ± 2.8	95.1 ± 1.6	94.8 ± 2.0
Reactome	99.5 ± 1.1	98.1 ± 2.8	95.1 ± 1.6	94.8 ± 2.0
