# Supplementary material for: Multimodal CustOmics: A unified and interpretable multi-task deep learning framework for multimodal integrative data analysis in oncology
Source: PLoS Comput Biol. 2025 Jun 17;21(6):e1013012. doi: 10.1371/journal.pcbi.1013012 (PMC12173418; doi:10.1371/journal.pcbi.1013012)
Supplement: S6 Table — Multimodal CustOmics’ survival perfomances across all tasks for multiple gene sets. (XLSX) [file pcbi.1013012.s006.xlsx]

## Sheet: Sheet 1
Methods	BLCA	BRCA	COAD	GBMLGG	KIRC	LUAD	STAD	UCEC
Hallmarks	67.2 ± 2.5	65.2 ± 3.6	64.5 ± 2.2	84.2 ± 2.3	68.2 ± 2.1	64.9 ± 3.7	58.0 ± 1.5	68.0 ± 2.2
Oncologic Signatures	67.6 ± 2.3	63.2 ± 3.0	63.5 ± 2.6	85.8 ± 4.0	66.2 ± 4.7	62.9 ± 4.2	60.0 ± 4.2	69.4 ± 1.7
Reactome	67.7 ± 4.2	67.2 ± 4.6	62.5 ± 1.9	82.7 ± 2.7	69.4 ± 1.0	66.8 ± 3.0	56.0 ± 1.5	66.1 ± 2.4
