# Supplementary material for: Multimodal CustOmics: A unified and interpretable multi-task deep learning framework for multimodal integrative data analysis in oncology
Source: PLoS Comput Biol. 2025 Jun 17;21(6):e1013012. doi: 10.1371/journal.pcbi.1013012 (PMC12173418; doi:10.1371/journal.pcbi.1013012)
Supplement: S7 Table — (XLSX) [file pcbi.1013012.s007.xlsx]

## Sheet: Sheet 1
Model	Estimated Parameters
Transformer (for WSI, small)	~1.6M
Hypergraph NN (for WSI, small)	~328K
